# Supplementary material for: Effect of Vitamin D Supplementation on Depression in Adults: A Systematic Review of Randomized Controlled Trials (RCTs)
Source: Nutrients. 2023 Feb 14;15(4):951. doi: 10.3390/nu15040951 (PMC9963956; doi:10.3390/nu15040951)
Supplement: Supplementary file 1 [file nutrients-15-00951-s001.zip]

Archive with 1 entries (1 files):
- nutrients-2167018-supplementary.pdf
